# Supplementary material for: Hypomethylation‐activated cancer‐testis gene SPANXC promotes cell metastasis in lung adenocarcinoma
Source: J Cell Mol Med. 2019 Sep 4;23(11):7261–7. doi: 10.1111/jcmm.14532 (PMC6815806; doi:10.1111/jcmm.14532)
Supplement: Supplementary file 1 [file JCMM-23-7261-s001.xlsx]

## Sheet: Sheet1
Supplemental Table 1. Characteristics of TCGA and GTEx subjects involved in the study
Variable	TCGA LUAD Patients		GTEx Subjects with RNA-Seq data from Testis Tissues
	N(%)		N(%)
Total	377(100.0)		172(100.0)
Age
< 60	101(26.8)		126(73.3)
>=60	276(73.2)		46(26.7)
Gender
Male	173(45.9)		172(100.0)
Female	204(54.1)		0(0.0)
Smoking
Smoker	54(14.3)		-
Non-smoker	311(82.5)		-
Not available	12(3.2)		-
Clinical Stage
I	198(52.5)		-
II	90(23.9)		-
III	69(18.3)		-
IV	19(5.0)		-
Not available	1(0.3)		-
Abbreviations: TCGA, The Cancer Genome Atlas; LUAD, Lung Adenocarcinoma; GTEx, Genotype-Tissue Expression.
