# Supplementary material for: Hypomethylation‐activated cancer‐testis gene SPANXC promotes cell metastasis in lung adenocarcinoma
Source: J Cell Mol Med. 2019 Sep 4;23(11):7261–7. doi: 10.1111/jcmm.14532 (PMC6815806; doi:10.1111/jcmm.14532)
Supplement: Supplementary file 2 [file JCMM-23-7261-s002.xls]

## Sheet: Sheet1
Supplementary Table S2 :The list of primers and siRNA sequence.
qRT-PCR
GENE	Forward primer	Reverse primer
SPANXC	CAACGAGATGATGCCGGAGA	TTCACGTTCCTCCTGTAGCG
β-actin	CTGGGACGACATGGAGAAAA	AAGGAAGGCTGGAAGAGTGC
Sequences for siRNAs
SPANXC siRNA 1#	GUGAAUCCAACGAGGUGAA	CACUUAGGUUGCUCCACUU
SPANXC siRNA 2#	AAUCCAACGAGGUGAAUGA	UUAGGUUGCUCCACUUACU
